# Supplementary material for: Weakly migratory metastatic breast cancer cells activate fibroblasts via microvesicle-Tg2 to facilitate dissemination and metastasis
Source: eLife. 2022 Dec 7;11:e74433. doi: 10.7554/eLife.74433 (PMC9767463; doi:10.7554/eLife.74433)
Supplement: Source data 1. [file elife-74433-data1.zip]

Archive with 94 entries (82 files):
- Western Blots/
- __MACOSX/._Western Blots
- Western Blots/Figure 4 - SuppFig 1 - A - Western Blots Raw Files/
- __MACOSX/Western Blots/._Figure 4 - SuppFig 1 - A - Western Blots Raw Files
- Western Blots/Figure 3 - G - Western Blots Raw Files/
- __MACOSX/Western Blots/._Figure 3 - G - Western Blots Raw Files
- Western Blots/Figure 4 - H - Western Blots Raw Files/
- __MACOSX/Western Blots/._Figure 4 - H - Western Blots Raw Files
- Western Blots/Figure 3 - SuppFig 1 - E - Western Blot Raw Files/
- __MACOSX/Western Blots/._Figure 3 - SuppFig 1 - E - Western Blot Raw Files
- Western Blots/Figure 3 - E - Western Blots Raw Files/
- __MACOSX/Western Blots/._Figure 3 - E - Western Blots Raw Files
- Western Blots/Figure 4 - B - Western Blots Raw Files/
- __MACOSX/Western Blots/._Figure 4 - B - Western Blots Raw Files
- Western Blots/Figure 2 - F - Western Blots Raw Files/
- __MACOSX/Western Blots/._Figure 2 - F - Western Blots Raw Files
- Western Blots/Figure 4 - SuppFig 3 - D - Western Blot Raw Files/
- __MACOSX/Western Blots/._Figure 4 - SuppFig 3 - D - Western Blot Raw Files
- Western Blots/Blot Labeling.pptx
- __MACOSX/Western Blots/._Blot Labeling.pptx
- Western Blots/Figure 4 - SuppFig 3 - A - Western Blots Raw Files/
- __MACOSX/Western Blots/._Figure 4 - SuppFig 3 - A - Western Blots Raw Files
- Western Blots/Figure 2 - D - Western Blots Raw Files/
- __MACOSX/Western Blots/._Figure 2 - D - Western Blots Raw Files
- Western Blots/Figure 4 - SuppFig 1- F - Western Blots Raw Files/
- __MACOSX/Western Blots/._Figure 4 - SuppFig 1- F - Western Blots Raw Files
- Western Blots/Figure 4 - SuppFig 1 - A - Western Blots Raw Files/Figure 3 - I - TG2 GAPDH TG2KDINCELLS 011919.tif
- __MACOSX/Western Blots/Figure 4 - SuppFig 1 - A - Western Blots Raw Files/._Figure 3 - I - TG2 GAPDH TG2KDINCELLS 011919.tif
- Western Blots/Figure 4 - SuppFig 1 - A - Western Blots Raw Files/Figure 3 - I Tg2 and GAPDH.png
- __MACOSX/Western Blots/Figure 4 - SuppFig 1 - A - Western Blots Raw Files/._Figure 3 - I Tg2 and GAPDH.png
- Western Blots/Figure 3 - G - Western Blots Raw Files/Figure 3 - G Tg2 and Flot2.png
- __MACOSX/Western Blots/Figure 3 - G - Western Blots Raw Files/._Figure 3 - G Tg2 and Flot2.png
- Western Blots/Figure 3 - G - Western Blots Raw Files/Figure 3 - G - TG2 FLOT2 TG2EXPRESSIONINSUBPOPMVS 011919.tif
- __MACOSX/Western Blots/Figure 3 - G - Western Blots Raw Files/._Figure 3 - G - TG2 FLOT2 TG2EXPRESSIONINSUBPOPMVS 011919.tif
- Western Blots/Figure 4 - H - Western Blots Raw Files/Figure 4 - H - aSMA and GAPDH.png
- __MACOSX/Western Blots/Figure 4 - H - Western Blots Raw Files/._Figure 4 - H - aSMA and GAPDH.png
- Western Blots/Figure 4 - H - Western Blots Raw Files/Figure 4 - H - ASMA GAPDH T101INHIBITOR 071719.tif
- __MACOSX/Western Blots/Figure 4 - H - Western Blots Raw Files/._Figure 4 - H - ASMA GAPDH T101INHIBITOR 071719.tif
- Western Blots/Figure 3 - SuppFig 1 - E - Western Blot Raw Files/Supp Figure 2 - E - FLOT2 FNINSUBPOPMVS 050821.tif
- __MACOSX/Western Blots/Figure 3 - SuppFig 1 - E - Western Blot Raw Files/._Supp Figure 2 - E - FLOT2 FNINSUBPOPMVS 050821.tif
- Western Blots/Figure 3 - SuppFig 1 - E - Western Blot Raw Files/Supp Figure 2 - E - FN.png
- __MACOSX/Western Blots/Figure 3 - SuppFig 1 - E - Western Blot Raw Files/._Supp Figure 2 - E - FN.png
- Western Blots/Figure 3 - SuppFig 1 - E - Western Blot Raw Files/Supp Figure 2 - E - Flot2.png
- __MACOSX/Western Blots/Figure 3 - SuppFig 1 - E - Western Blot Raw Files/._Supp Figure 2 - E - Flot2.png
- Western Blots/Figure 3 - SuppFig 1 - E - Western Blot Raw Files/Supp Figure 2 - E - FN FNINSUBPOPMVS 050821.tif
- __MACOSX/Western Blots/Figure 3 - SuppFig 1 - E - Western Blot Raw Files/._Supp Figure 2 - E - FN FNINSUBPOPMVS 050821.tif
- Western Blots/Figure 3 - E - Western Blots Raw Files/Figure 3 - E Tg2.png
- __MACOSX/Western Blots/Figure 3 - E - Western Blots Raw Files/._Figure 3 - E Tg2.png
- Western Blots/Figure 3 - E - Western Blots Raw Files/Figure 3 - E - TG2 TG2INSUBPOPS 042319.tif
- __MACOSX/Western Blots/Figure 3 - E - Western Blots Raw Files/._Figure 3 - E - TG2 TG2INSUBPOPS 042319.tif
- Western Blots/Figure 3 - E - Western Blots Raw Files/Figure 3 - E - GAPDH TG2INSUBPOPS 042419.tif
- __MACOSX/Western Blots/Figure 3 - E - Western Blots Raw Files/._Figure 3 - E - GAPDH TG2INSUBPOPS 042419.tif
- Western Blots/Figure 3 - E - Western Blots Raw Files/Figure 3 - E GAPDH.png
- __MACOSX/Western Blots/Figure 3 - E - Western Blots Raw Files/._Figure 3 - E GAPDH.png
- Western Blots/Figure 4 - B - Western Blots Raw Files/Figure 4 - B - ASMA GAPDH 3T3WITHSHTG2MV 071719.tif
- __MACOSX/Western Blots/Figure 4 - B - Western Blots Raw Files/._Figure 4 - B - ASMA GAPDH 3T3WITHSHTG2MV 071719.tif
- Western Blots/Figure 4 - B - Western Blots Raw Files/Figure 4 - B aSMA and GAPDH.png
- __MACOSX/Western Blots/Figure 4 - B - Western Blots Raw Files/._Figure 4 - B aSMA and GAPDH.png
- Western Blots/Figure 2 - F - Western Blots Raw Files/Figure 2 - F - aSMA GAPDH - new.tif
- __MACOSX/Western Blots/Figure 2 - F - Western Blots Raw Files/._Figure 2 - F - aSMA GAPDH - new.tif
- Western Blots/Figure 2 - F - Western Blots Raw Files/Figure 2 - F - aSMA GAPDH - new with labels.tif.png
- __MACOSX/Western Blots/Figure 2 - F - Western Blots Raw Files/._Figure 2 - F - aSMA GAPDH - new with labels.tif.png
- Western Blots/Figure 4 - SuppFig 3 - D - Western Blot Raw Files/Supp Fig 5 - D - Tg2.tif
- __MACOSX/Western Blots/Figure 4 - SuppFig 3 - D - Western Blot Raw Files/._Supp Fig 5 - D - Tg2.tif
- Western Blots/Figure 4 - SuppFig 3 - D - Western Blot Raw Files/Supp Fig 5 - D - GAPDH.tif
- __MACOSX/Western Blots/Figure 4 - SuppFig 3 - D - Western Blot Raw Files/._Supp Fig 5 - D - GAPDH.tif
- Western Blots/Figure 4 - SuppFig 3 - D - Western Blot Raw Files/Supp Fig 5 - D - GAPDH - labels.tif.png
- __MACOSX/Western Blots/Figure 4 - SuppFig 3 - D - Western Blot Raw Files/._Supp Fig 5 - D - GAPDH - labels.tif.png
- Western Blots/Figure 4 - SuppFig 3 - D - Western Blot Raw Files/Supp Fig 5 - D - Tg2 - labels.tif.png
- __MACOSX/Western Blots/Figure 4 - SuppFig 3 - D - Western Blot Raw Files/._Supp Fig 5 - D - Tg2 - labels.tif.png
- Western Blots/Figure 4 - SuppFig 3 - A - Western Blots Raw Files/SuppFig2 - G gapdh.png
- __MACOSX/Western Blots/Figure 4 - SuppFig 3 - A - Western Blots Raw Files/._SuppFig2 - G gapdh.png
- Western Blots/Figure 4 - SuppFig 3 - A - Western Blots Raw Files/SuppFig 2 - G - TG2 TG2INMDAINV 032821.tif
- __MACOSX/Western Blots/Figure 4 - SuppFig 3 - A - Western Blots Raw Files/._SuppFig 2 - G - TG2 TG2INMDAINV 032821.tif
- Western Blots/Figure 4 - SuppFig 3 - A - Western Blots Raw Files/SuppFig 2 - G - GAPDH TG2INMDAINV 032821.tif
- __MACOSX/Western Blots/Figure 4 - SuppFig 3 - A - Western Blots Raw Files/._SuppFig 2 - G - GAPDH TG2INMDAINV 032821.tif
- Western Blots/Figure 4 - SuppFig 3 - A - Western Blots Raw Files/SuppFig2 - G Tg2.png
- __MACOSX/Western Blots/Figure 4 - SuppFig 3 - A - Western Blots Raw Files/._SuppFig2 - G Tg2.png
- Western Blots/Figure 2 - D - Western Blots Raw Files/Figure 2 - D - FAK 3T3WITHMVS 052621.tif
- __MACOSX/Western Blots/Figure 2 - D - Western Blots Raw Files/._Figure 2 - D - FAK 3T3WITHMVS 052621.tif
- Western Blots/Figure 2 - D - Western Blots Raw Files/Figure 2 - D GAPDH.png
- __MACOSX/Western Blots/Figure 2 - D - Western Blots Raw Files/._Figure 2 - D GAPDH.png
- Western Blots/Figure 2 - D - Western Blots Raw Files/Figure 2 - D - GAPDH 3T3WITHMVS 052621.tif
- __MACOSX/Western Blots/Figure 2 - D - Western Blots Raw Files/._Figure 2 - D - GAPDH 3T3WITHMVS 052621.tif
- Western Blots/Figure 2 - D - Western Blots Raw Files/Figure 2 - D pFAK.png
- __MACOSX/Western Blots/Figure 2 - D - Western Blots Raw Files/._Figure 2 - D pFAK.png
- Western Blots/Figure 2 - D - Western Blots Raw Files/Figure 2 - D FAK.png
- __MACOSX/Western Blots/Figure 2 - D - Western Blots Raw Files/._Figure 2 - D FAK.png
- Western Blots/Figure 2 - D - Western Blots Raw Files/Figure 2 - D - PFAK 3T3WITHMVS 052621.tif
- __MACOSX/Western Blots/Figure 2 - D - Western Blots Raw Files/._Figure 2 - D - PFAK 3T3WITHMVS 052621.tif
- Western Blots/Figure 4 - SuppFig 1- F - Western Blots Raw Files/Figure 3 - M - TG2 FLOT2 TG2KDINMDANONMV 042419.tif
- __MACOSX/Western Blots/Figure 4 - SuppFig 1- F - Western Blots Raw Files/._Figure 3 - M - TG2 FLOT2 TG2KDINMDANONMV 042419.tif
- Western Blots/Figure 4 - SuppFig 1- F - Western Blots Raw Files/Figure 3 - M Tg2 and Flot2.png
- __MACOSX/Western Blots/Figure 4 - SuppFig 1- F - Western Blots Raw Files/._Figure 3 - M Tg2 and Flot2.png
