# Supplementary material for: Weakly migratory metastatic breast cancer cells activate fibroblasts via microvesicle-Tg2 to facilitate dissemination and metastasis
Source: eLife. 2022 Dec 7;11:e74433. doi: 10.7554/eLife.74433 (PMC9767463; doi:10.7554/eLife.74433)
Supplement: Source data 2. [file elife-74433-data2.zip]

Archive with 28 entries (27 files):
- Source Data/
- __MACOSX/._Source Data
- Source Data/Source Data Figure 2.xlsx
- __MACOSX/Source Data/._Source Data Figure 2.xlsx
- Source Data/Source Data Figure 3 - SuppFig1.xlsx
- __MACOSX/Source Data/._Source Data Figure 3 - SuppFig1.xlsx
- Source Data/Source Data Figure 4 - SuppFig1.xlsx
- __MACOSX/Source Data/._Source Data Figure 4 - SuppFig1.xlsx
- Source Data/Source Data Figure 3.xlsx
- __MACOSX/Source Data/._Source Data Figure 3.xlsx
- Source Data/Source Data Figure 4.xlsx
- __MACOSX/Source Data/._Source Data Figure 4.xlsx
- Source Data/Source Data Figure 5.xlsx
- __MACOSX/Source Data/._Source Data Figure 5.xlsx
- Source Data/Source Data Figure 2 - SuppFig1.xlsx
- __MACOSX/Source Data/._Source Data Figure 2 - SuppFig1.xlsx
- Source Data/Source Data Figure 6.xlsx
- __MACOSX/Source Data/._Source Data Figure 6.xlsx
- Source Data/Source Data Figure 7.xlsx
- __MACOSX/Source Data/._Source Data Figure 7.xlsx
- Source Data/Source Data Figure 4 - SuppFig2.xlsx
- __MACOSX/Source Data/._Source Data Figure 4 - SuppFig2.xlsx
- Source Data/Source Data Figure 1.xlsx
- __MACOSX/Source Data/._Source Data Figure 1.xlsx
- Source Data/Source Data Figure 4 - SuppFig3.xlsx
- __MACOSX/Source Data/._Source Data Figure 4 - SuppFig3.xlsx
- Source Data/Source Data Figure 6 - SuppFig1.xlsx
- __MACOSX/Source Data/._Source Data Figure 6 - SuppFig1.xlsx
